# Supplementary material for: Molecular prey identification in Central European piscivores
Source: Mol Ecol Resour. 2015 Jun 21;16(1):123–37. doi: 10.1111/1755-0998.12436 (PMC4744964; doi:10.1111/1755-0998.12436)
Supplement: Supplementary file 1 — Table S1. The taxonomy of all Central European fish species targeted by the multiplex PCR assays including the number of DNA extracts generated from tissue samples and their origin. [file MEN-16-123-s001.xlsx]

## Sheet: fish targets
The taxonomy of all Central European fish species targeted by the multiplex PCR assays including the number of DNA extracts generated from tissue samples and their origin. Genbank accession numbers of of the highest quality self generated 16S and COI sequences and accession numbers of 16S and COI sequences mined from GenBank are provided too. Both were used for primer design.
					source						self generated sequences		retrieved from GenBank or BOLD
order	family	target fish species	no. of individuals	no. of extracts	county	state	water	method	source of DNA extracts	voucher	accession numbers of self-generated 16S sequences	accession numbers of self-generated COI sequences	16S sequences from genbank	COI sequences from genbank
Petromyzontiformes	Petromyzontidae	Lampetra planeri	4	4	Austria	Upper Austria	Steinerne Mühl	electrofishing	muscle tissue		KR476861	KR477055	GQ385957.1	HQ961029.1
					Germany	Bavaria	Kalte Moldau	electrofishing	muscle tissue		KR476943	KR477056	GQ385947.1	HQ960780.1
												KR477210	GQ385942.1	HQ960779.1
												KR477211		HQ960778.1
		Eudontomyzon mariae	8	8	Austria	Lower Austria	Gulling	electrofishing	muscle tissue		KR476851	KR477039	EU404076.1	JN026606.1
					Austria	Upper Austria	Hackinger Bach	electrofishing	muscle tissue		KR476933	KR477040		JN026605.1
					Germany	Bavaria	Inn	electrofishing	muscle tissue			KR477194		JN026604.1
					Austria	Styria	Mur	electrofishing	muscle tissue			KR477195		JN026603.1
Acipenseriformes	Acipenseridae	Acipenser ruthenus	2	2	Austria	Upper Austria	Danube	electrofishing	clipped fin		KR476825	KR476990	AF004962.1	HQ960595.1
											KR476907	KR477145		HQ960594.1
														HQ960577.1
														HQ960576.1
Anguilliformes	Anguillidae	Anguilla anguilla	6	17	Germany	Baden-Württemberg	Lake Constance	purse seine	clipped fin		KR476831	KR476998	AB021749.1	AP007233.1
					Germany	Bavaria	Main	Bavarian State Collection of Zoology		BayFi 2239	KR476912	KR477153	DQ077973.1	KC500212.1
					Germany	Bavaria	Chiemsee	collected in cormorant colony	muscle tissue			KR477154	EU315232.1	KC500211.1
													EU315231.1	KC500210.1
Cypriniformes	Cobitidae	Cobitis taenia	5	5	Germany	Baden-Württemberg	Rhine	electrofishing	clipped fin		KR476844	KR477019	AJ247080.1	KJ128460.1
											KR476925	KR477020	KJ128742.1	KJ128459.1
												KR477174	KJ128743.1
												KR477175
												KR477176
		Cobitis elongatoides	5	5	Austria	Upper Austria		fish farm	clipped fin		KR476841	KR477016	NC_023947.1	GU214391.1
											KR476842	KR477017	KF926686.1	HQ961002.1
											KR476843	KR477018
											KR476923	KR477172
											KR476924	KR477173
		Misgurus fossilis	8	8				Bavarian State Collection of Zoology		BayFi 9047, BayFi 9048	KR476868	KR477067	EF372634.1	JQ011436.1
					Austria	Upper Austria		fish farm	clipped fin		KR476950	KR477068		JQ011427.1
												KR477069
												KR477070
												KR477223
												KR477224
												KR477225
												KR477226
		Sabanejewia balcanica	6	6	Austria			private aquarium	clipped fin		KR476886	KR477104		KJ554938.1
											KR476887	KR477105		KJ554824.1
											KR476888	KR477106		KJ554787.1
											KR476970	KR477260		KJ554702.1
											KR476968	KR477261
											KR476969	KR477262
		Sabanejewia baltica	3	3				Zoological Research Museum Alexander Koenig (Bonn, Germany)		JF1703 (Ex32H5), tissue: P203, P205	KR476889	KR477107		KM287070
											KR476890	KR477108
											KR476971	KR477263
	Nemacheilidae	Barbatula barbatula	3	7	Germany	Baden-Württemberg	Lake Constance	purse seine	muscle tissue		KR476834	KR477159	DQ077968.1	HQ961013.1
					Austria	Tyrol		fish farm	clipped fin		KR476915		DQ077970.1	HQ961012.1
													KJ128709.1	HQ960968.1
													KJ128708.1	HQ960955.1
	Cyprinidae	Cyprinus carpio	16	29	Austria	Tyrol	Mühlsee	electrofishing	muscle tissue		KR476848	KR477189	FJ655285.1	NC_001606.1
					Germany	Baden-Württemberg	Lake Constance	gillnet	clipped fin		KR476849	KR477033	FJ655270.1	X61010.1
					Austria	Tyrol	fishpond	electrofishing	muscle tissue		KR476930	KR477034	NC_001606.1	HM345940.1
											KR476931		DQ464909.1	EU524555.1
														GQ478233.1
		Carassius carassius	5	5	Germany	Bavaria	Danube	Bavarian State Collection of Zoology		BayFi 5005	KR476838	KR477010	KJ128724.1	NC_006291.1
					Germany	Bavaria	Mangfall	Bavarian State Collection of Zoology		BayFi 6914, BayFi 6916	KR476920	KR477011	KJ128723.1	HQ961040.1
					Germany	Bavaria	Rott	Bavarian State Collection of Zoology		BayFi 7678, BayFi 7679		KR477165	JQ911695.1	HQ961039.1
												KR477166		HQ961038.1
												KR477167
		Carassius auratus	3	4	Austria	Tyrol	Transer Weiher	electrofishing	clipped fin		KR476837	KR477009	AJ247070.1	NC_002079.1
											KR476919		AB379919.1	EF609306.1
													HQ171427.1	HM102292.1
													DQ464926.1	EU524449.1
		Carassius gibelio	3	4	Austria	Upper Austria	Danube	electrofishing	clipped fin		KR476839	KR477012	NC_014177.1	GU138989.1
								Bavarian State Collection of Zoology		BayFi 7846, BayFi 8815	KR476921	KR477013	DQ868870.1	GU170401.1
												KR477168	DQ868867.1	HQ961090.1
														HQ961036.1
		Rhodeus amarus	5	5	Austria	Tyrol	Transer Weiher	electrofishing	clipped fin		KR476878	KR477090	AJ247086.1	HM560321.1
											KR476960	KR477091		HQ961001.1
												KR477246		HQ960985.1
														HQ960852.1
		Alburnus alburnus	10	13	Germany	Baden-Württemberg	Lake Constance	purse seine	muscle tissue		KR476827	KR476992	AJ247063.1	NC_008659.1
					Austria	Tyrol	Reitherersee	electrofishing	muscle tissue		KR476909	KR477147	AB239593.1	HM560241.1
													NC_008659.1	KC500153.1
													JQ436546.1	KC500152.1
		Alburnus mento	8	14				Bavarian State Collection of Zoology		BayFi 8449, BayFi 9045	KR476828	KR476993		HM902207
					Austria	Upper Austria	Mondsee	gillnet	muscle tissue		KR476829	KR476994		HM902208
											KR476910	KR476995		HM902209
												KR476996		KM286442
												KR477148
												KR477149
												KR477150
												KR477151
		Alburnoides bipunctatus	4	6	Germany	Baden-Württemberg	Rhine	electrofishing	clipped fin		KR476826	KR476991	AJ247072.1	HM560238.1
											KR476908	KR477146		KC354963.1
														HQ960945.1
														HQ960438.1
		Barbus barbus	5	14	Germany	Baden-Württemberg	Lake Constance	purse seine	muscle tissue		KR476835	KR477005	AB238965.1	AB238965.1
					Austria	Upper Austria	Danube	electrofishing	muscle tissue		KR476917	KR477006	NC_008654.1	NC_008654.1
					Austria	Salzburg	Salzach	Bavarian State Collection of Zoology		BayFi 1923		KR477160	DQ845879.1	HQ961091.1
					Germany	Bavaria	Alz	Bavarian State Collection of Zoology		BayFi 5974		KR477161		HQ961070.1
		Barbus balcanicus	1	1	Austria	Styria	Gamlitzbach	electrofishing	clipped fin		KR476916	KR477004		HQ600691
														HQ600690.1
														HQ600689.1
														KJ553238.1
		Gobio gobio	5	5	Germany	Baden-Württemberg	Rhine	electrofishing	muscle tissue		KR476854	KR477043	EF112528.1	HM560266.1
											KR476936	KR477044	AJ247068.1	NC_008662.1
												KR477199	AJ247056.1	AB239596.1
													DQ845928.1	HQ961009.1
		Gobio obtusirostris	2	2				Zoological Research Museum Alexander Koenig (Bonn, Germany)		JF688 (Ex1B6), JF224 (Ex2A4)	KR476855	KR477045		HQ960938.1
											KR476937	KR477200		HQ960928.1
														HQ960913.1
														HQ960912.1
		Pseudorasbora parva	4	4	Austria	Upper Austria	Danube	electrofishing	clipped fin		KR476876	KR477086	GQ406307.1	HQ961066.1
											KR476958	KR477241	AB025210.1	HQ961065.1
												KR477242	NC_015614.1	HQ960993.1
													KJ135626.1	HQ960971.1
		Romanogobio kesslerii	2	2				Zoological Research Museum Alexander Koenig (Bonn, Germany)		JF739 (Ex5G3), JF739 (Ex5G4)	KR476880	KR477093
											KR476962	KR477248
		Romanogobio uranoscopus	4	4				Bavarian State Collection of Zoology		BayFi 10235 - BayFi 10238	KR476881	KR477094		HM392089
											KR476963	KR477095		HM392090
												KR477249		HM392091
												KR477250
		Romanogobio belingi	2	2				Zoological Research Museum Alexander Koenig (Bonn, Germany)		JF508 (Ex2H9), JF551 (Ex28F5)	KR476879	KR477092		KM287055
											KR476961	KR477247		KM287053
														KM287052
														KM287050
		Romanogobio vladykovi	3	3	Austria	Upper Austria	Danube	electrofishing	clipped fin		KR476882	KR477096		HQ960514.1
											KR476964	KR477251		HQ960513.1
												KR477252		HQ960509.1
														HQ960508.1
		Leuciscus leuciscus	4	4	Germany	Baden-Württemberg	Lake Constance	purse seine	muscle tissue		KR476865	KR477063	DQ664299.1|	HM560273.1
											KR476947	KR477218	DQ664280.1	HM560272.1
													DQ664259.1	KC354966.1
													KJ128813.1	HQ961025.1
		Leuciscus aspius	5	5	Germany	Baden-Württemberg	Rhine	electrofishing	clipped fin		KR476832	KR476999	DQ664301.1	HM560251.1
											KR476913	KR477000	KJ128706.1	HQ961051.1
												KR477001	KJ128707.1	HQ961050.1
												KR477155		HQ960982.1
												KR477156
		Leuciscus idus	6	8	Austria	Tyrol	fishpond	electrofishing	muscle tissue		KR476864	KR477060	DQ664300.1	HM560271.1
					Germany	Baden-Württemberg	Rhine	electrofishing	muscle tissue		KR476946	KR477061	KJ128811.1	HQ961044.1
												KR477062	KJ128810.1	HQ960976.1
												KR477216	KF913024.1	HQ960975.1
												KR477217
		Abramis brama	5	17	Germany	Baden-Württemberg	Lake Constance	purse seine	muscle tissue		KR476824	KR476987	AJ247067	HQ961077.1
											KR476906	KR476988	NC_020356.1	HQ961076.1
												KR476989	AP009305.1	HQ961075.1
												KR477143	KC894466.1	HQ961000.1
												KR477144
		Phoxinus phoxinus	7	7	Austria	Tyrol	Lech	electrofishing	clipped fin		KR476874	KR477081	AB100735.1	HQ961031.1
					Austria	Tyrol	Grieralmsee	fish-trap	muscle tissue		KR476955	KR477082	AB100732.1	HQ961030.1
					Austria	Tyrol	fishpond	electrofishing	clipped fin			KR477083	GQ406269.1	HQ960970.1
												KR477236	KJ128858.1	HQ960953.1
												KR477237
												KR477238
												KR477239
		Rutilus rutilus	7	12	Germany	Baden-Württemberg	Lake Constance	gillnet	clipped fin		KR476884	KR477100	DQ447687.1	HM560330.1
					Germany	Bavaria	Danube	electrofishing	clipped fin		KR476966	KR477101	AJ247045.1	KC354967.1
					Austria	Tyrol	Längsee	electrofishing	muscle tissue			KR477102	DQ077947.1	HQ961043.1
												KR477256	GQ406271.1	HQ961042.1
												KR477257
		Rutilus meidingeri	6	16	Austria	Upper Austria	Danube	electrofishing	clipped fin		KR476883	KR477097
					Austria	Upper Austria	Zeller Ache	electrofishing	clipped fin		KR476965	KR477098
					Austria	Upper Austria	Mondsee	gillnet	clipped fin			KR477099
								Bavarian State Collection of Zoology		BayFi 5024, BayFi 8355		KR477253
												KR477254
												KR477255
		Rutilus virgo	3	3	Germany	Bavaria	Danube	Bavarian State Collection of Zoology		BayFi 0641, BayFi 5001	KR476885	KR477103		HM392102
					Austria	Upper Austria	Danube	Bavarian State Collection of Zoology		BayFi 7847	KR476967	KR477258		HM392104
												KR477259		HM392106
		Chondrostoma nasus	8	8	Austria	Upper Austria		fish farm	clipped fin		KR476840	KR477014	DQ447691.1	KC354964.1
											KR476922	KR477015	AJ247047.1	HQ961064.1
												KR477169		HQ961063.1
												KR477170		HQ961060.1
												KR477171
		Pelecus cultratus	3	3				Zoological Research Museum Alexander Koenig (Bonn, Germany)		JF448 (Ex28A3), tissue: 51522, 51660	KR476872	KR477075	KJ128850.1	KJ128569.1
											KR476953	KR477230	KJ128849.1	KJ128568.1
												KR477231	AB239597.1	NC_008663.1
													NC_008663.1	AB239597.1
		Scardinius erythrophthalmus	7	14	Austria	Tyrol	Transer Weiher	electrofishing	muscle tissue		KR476897	KR477117	EF372635.1	EU525135.1
					Austria	Tyrol	Längsee	electrofishing	muscle tissue		KR476978	KR477118	AF215479.1	EU524381.1
												KR477119	AJ247066.1	KC501312.1
												KR477273	EU853295.1	KC501311.1
												KR477274
												KR477275
												KR477276
		Squalius cephalus	11	13	Austria	Tyrol	Inn	electrofishing	muscle tissue		KR476899	KR477123	AJ247054.1	KC355018.1
					Germany	Baden-Württemberg	Lake Constance	purse seine	clipped fin		KR476980	KR477124	EU853292.1	KC355017.1
												KR477125	EU853291.1	KC355016.1
												KR477279	KJ128809.1	KC355015.1
												KR477280
		Telestes souffia	5	5	Germany	Baden-Württemberg	Leiblach	Bavarian State Collection of Zoology		BayFi 8715 - BayFi 8717	KR476900	KR477126	DQ447688.1	HM560373.1
					Austria	Styria	Gamlitzbach	Bavarian State Collection of Zoology		BayFi 7920, BayFi 7921	KR476981	KR477127	EU853292.1	HM560372.1
												KR477128	EU853291.1	KJ554951.1
												KR477283	KJ128809.1	KJ554812.1
												KR477284
												KR477281
												KR477282
		Ballerus sapa	4	4	Austria	Upper Austria	Danube	electrofishing	clipped fin		KR476833	KR477002		HM392020
											KR476914	KR477003		HM392021
												KR477157		HM392022
												KR477158
		Blicca bjoerkna	5	5	Germany	Baden-Württemberg	Rhine	electrofishing	muscle tissue		KR476836	KR477007	AF038468.1	HM560253.1
											KR476918	KR477008	AJ247064.1	HM560252.1
												KR477162	KJ128680.1	HQ961074.1
												KR477163	KJ128679.1	HQ960999.1
												KR477164
		Leucaspius delineatus	2	2	Austria	Lower Austria	Zapfengraben	electrofishing	clipped fin		KR476863	KR477059	AJ247071.1	HQ961056.1
											KR476945	KR477215	KJ128808.1	HQ961055.1
													KJ128807.1	HQ961054.1
													NC_020357.1	KJ128525.1
		Vimba vimba	5	5	Austria	Upper Austria	Danube	electrofishing	clipped fin		KR476903	KR477139	KJ128683.1	KC501872.1
											KR476984	KR477295		KC501871.1
												KR477296		KC501870.1
														KC501868.1
		Ctenopharyngodon idella	3	7	Austria			pet shop	muscle tissue		KR476847	KR477032	DQ845933.1	KF929800.1
											KR476929	KR477187	DQ464928.1	JN988835.1
												KR477188	GQ406277.1	JN988834.1
													NC_010288.1	JN988832.1
		Tinca tinca	9	9	Germany	Baden-Württemberg	Lake Constance	gillnet	clipped fin		KR476902	KR477135	NC_008648.1	EU716112.1
					Austria	Tyrol	Längsee	electrofishing	muscle tissue		KR476983	KR477136	AB218686.1	EU716099.1
					Germany	Baden-Württemberg	Lake Constance	gillnet	clipped fin			KR477137	AJ247053.1	EU524390.1
												KR477138	GQ406280.1	EU716091.1
												KR477291
												KR477292
												KR477293
												KR477294
		Hypophthalmichthys molitrix	3	9	Austria			pet shop	muscle tissue		KR476860	KR477053	DQ845932.1	JX983319.1
											KR476942	KR477054	DQ464936.1	JX983318.1
												KR477209	GQ406282.1	JN988928.1
													KJ746965.1	JN988927.1
Siluriformes	Ictaluridae	Ameiurus nebulosus	2	2				Bavarian State Collection of Zoology		BayFi 10245, BayFi 10246	KR476830	KR476997	DQ421891.1	JX517108.1
											KR476911	KR477152	AY458873.1	JX517067.1
														JN024756.1
														HQ557164.1
	Siluridae	Silurus glanis	6	12	Germany	Baden-Württemberg	Oberrhein	electrofishing	clipped fin		KR476898	KR477120	NC_014261.1	NC_014261.1
					Germany	Bavaria	Alz	electrofishing	muscle tissue		KR476979	KR477121	AM398435.2	KC501512.1
												KR477122	KJ128905.1	KC501507.1
												KR477277	KJ128904.1	KC501510.1
												KR477278
Salmoniformes	Salmonidae	Salmo salar		2				super market	muscle tissue		KR476892	KR477110	GU946655.1	HQ961026.1
											KR476973	KR477265	KJ128886.1	HQ960962.1
													KJ128885.1	HQ960961.1
													HQ623624.1	KJ128602.1
		Salmo trutta fario/ lacustris	10	12	Austria	Tyrol		fish farm	muscle tissue		KR476893	KR477266	NC_010007.1	FJ907951.1
					Austria	Tyrol		electrofishing	clipped fin		KR476974		AF148833.1	GU951806.1
					Austria	Tyrol	Gerlos Stausee	electrofishing	clipped fin				HQ167672.1
													AF148845.1
		Salmo labrax	2	2				Zoological Research Museum Alexander Koenig (Bonn, Germany)		tissue 52101 and 52102	KR476891	KR477109	GU214391.1
											KR476972	KR477264	GU233802.1
		Salvelinus umbla	6	6	Austria	Tyrol	Achensee	gillnet	muscle tissue		KR476895	KR477112		KJ554922.1
											KR476976	KR477113		KJ554642.1
												KR477114
												KR477269
												KR477270
		Salvelinus fontinalis	5	6	Austria	Tyrol	Tauernbach	electrofishing	muscle tissue		KR476894	KR477111	AF154850.1	NC_000860.1
											KR476975	KR477267	NC_000860.1	HQ167687.1
												KR477268	HQ167675.1	EU522408.1
													KJ128892.1	HQ961028.1
		Oncorhynchus mykiss	4	8	Austria	Tyrol		fish farm	muscle tissue		KR476871	KR477074	AF312573.1	NC_001717.1
											KR476952		EU338376.1	GU324178.1
													NC_001717.1	FJ999127.1
													L29771.1	FJ999106.1
		Hucho hucho	5	5	Austria	Lower Austria	Pillach	electrofishing	clipped fin		KR476859	KR477051	NC_025589.1	KJ553640.1
											KR476941	KR477052	KM588351.1	HQ693264.1
												KR477206		KJ553640.1
												KR477207		HQ693262.1
												KR477208
		Coregonus spp.	18	30	Germany	Baden-Württemberg	Lake Constance	gillnet	clipped fin		KR476845	KR477177	NC_002646.1	AB034824.1
					Austria	Tyrol	Achensee	gillnet	muscle tissue		KR476927	KR477178	AF526890.1	EU523951.1
					Germany	Bavaria	Chiemsee	gillnet	muscle tissue		KR476926	KR477179	DQ399871.1	EU523959.1
					Germany	Bavaria	Chiemsee	Bavarian State Collection of Zoology		BayFi 2498		KR477180	DQ399536.1	EU523979.1
					Germany	Bavaria	Schliersee	Bavarian State Collection of Zoology		BayFi 5078		KR477181
					Germany	Bavaria	Starnbergersee	Bavarian State Collection of Zoology		BayFi 5893		KR477182
					Germany	Bavaria	Simsee	Bavarian State Collection of Zoology		BayFi5783		KR477183
					Germany	Bavaria	Kochlsee	Bavarian State Collection of Zoology		BayFi 5755		KR477184
		Thymallus thymallus	13	17	Austria	Tyrol	Lech	electrofishing	muscle tissue		KR476901	KR477129	AF036381.1	FJ853655.1
					Austria	Tyrol	Tauernbach	electrofishing	clipped fin		KR476982	KR477130	GU214392.1	NC_012928.1
					Germany	Baden-Württemberg	Lake Constance	purse seine	clipped fin			KR477131	AY430237.1	HQ961018.1
												KR477132	NC_012928.1	HQ961014.1
												KR477133
												KR477134
												KR477285
												KR477286
												KR477287
												KR477288
												KR477289
												KR477290
Esociformes	Esocidae	Esox lucius	11	22	Austria	Tyrol	Inn	electrofishing	clipped fin		KR476850	KR477035	AP004103.1	AP004103.1
					Austria	Tyrol	Längsee	electrofishing	clipped fin		KR476932	KR477036	NC_004593.1	FJ890072.1
					Germany	Baden-Württemberg	Lake Constance	purse seine	clipped fin			KR477037	FJ425103.1	FJ890071.1
					Germany	Bavaria	Chiemsee	collected at cormorant colony	muscle tissue			KR477038	FJ425101.1	EU524578.1
												KR477190
												KR477191
												KR477192
												KR477193
Gadiformes	Gadidae	Lota lota	6	16	Austria	Tyrol	Inn	electrofishing	clipped fin		KR476866	KR477064	DQ027911.1	AP004412.1
					Austria	Salzburg	Salzach	electrofishing	muscle tissue		KR476948	KR477065	DQ077960.1	EU524757.1
					Germany	Baden-Württemberg	Lake Constance	purse seine	clipped fin			KR477219	NC_004379.1	EU524752.1
												KR477220	KJ128818.1	KF930061.1
												KR477221
Gasterosteiformes	Gasterosteidae	Gasterosteus aculeatus	9	14	Austria	Tyrol	Inn	electrofishing	muscle tissue		KR476852	KR477041	EF458412.1	EU524639.1
					Germany	Baden-Württemberg	Lake Constance	purse seine	clipped fin		KR476934	KR477196	DQ077966.1	DQ027988.1
												KR477197	AF355030.1	AP002944.1
													NC_003174.1	EU524066.1
		Gasterosteus gymnurus	2	2				Zoological Research Museum Alexander Koenig (Bonn, Germany)		Gg1 (ExSC2E11), Gg2 (ExSC2E12)	KR476853	KR477042
											KR476935	KR477198
		Pungitius pungitius	6	10	Austria	Salzburg	Aubach Aigen	electrofishing	muscle tissue		KR476877	KR477087	KJ128878.1	KC015861.1
											KR476959	KR477088	KJ128877.1	KC015860.1
												KR477089	AY283361.1	HQ712742.1
												KR477243	AB445130.1	EU525112.1
												KR477244
												KR477245
Scorpaeniformes	Cottidae	Cottus gobio	8	10	Austria	Tyrol	Lech	electrofishing	clipped fin		KR476846	KR477185	KM058032.1	EF416975.1
					Austria	Salzburg	Salzach	electrofishing	muscle tissue		KR476928	KR477186	KM057855.1	EF416970.1
													KJ128753.1	HQ961011.1
													KJ128752.1	HQ961010.1
Perciformes	Centrarchidae	Micropterus salmoides	2	2				Zoological Research Museum Alexander Koenig (Bonn, Germany)		Ms1 (Ex17E5), Ms2 (Ex4F9)	KR476867	KR477066	FJ861707.1	KF930133.1
											KR476949	KR477222	NC_008106.1	HQ557411.1
													HQ731438.1	HQ557266.1
													AY254568.1	JN027241.1
		Lepomis gibbosus	10	13	Germany	Baden-Württemberg	Oberrhein	electrofishing	clipped fin		KR476862	KR477057	AY742524.1	EU524714.1
					Austria			pet shop	muscle tissue		KR476944	KR477058		EU524718.1
												KR477212		KF930035.1
												KR477213		HQ960772.1
												KR477214
	Gobiidae	Proterorhinus semilunaris	3	3	Austria	Upper Austria		private aquarium	clipped fin		KR476875	KR477084		HQ961006.1
											KR476956	KR477085		KJ554502.1
											KR476957	KR477240		KJ554168.1
														KJ554161.1
		Neogobius melanostomus	5	5	Austria	Upper Austria	Danube	electrofishing	muscle tissue		KR476870	KR477072		KC501012.1
												KR477073		KC500998.1
												KR477228		HQ960511.1
												KR477229		JQ623961.1
		Ponticola kessleri	2	2	Austria	Upper Austria		private aquarium	clipped fin		KR476869	KR477071		FJ526823.1
											KR476951	KR477227		FJ526825.1
														EU444695.1
														KC501152.1
	Percidae	Perca fluviatilis	12	30	Germany	Baden-Württemberg	Lake Constance	purse seine	clipped fin		KR476873	KR477232	GU018097.1	EF609432.1
					Germany	Baden-Württemberg	Lake Constance	gillnet	muscle tissue		KR476954	KR477233	DQ077959.1	HQ961088.1
					Austria	Tyrol	Längsee	electrofishing	clipped fin			KR477234	DQ077955.1	HQ961087.1
					Germany	Bavaria	Chiemsee	collected at cormorant colony	muscle tissue			KR477235	HQ731432.1	HQ960575.1
												KR477076
												KR477077
												KR477078
												KR477079
												KR477080
		Gymnocephalus schraetser	4	4	Austria	Upper Austria	Danube	Bavarian State Collection of Zoology		BayFi 7858, BayFi 7861, BayFi 7862, BayFi 8805	KR476858	KR477049		HM902258
											KR476940	KR477050		HM902259
												KR477205		HM902260
		Gymnocephalus cernua	4	26	Germany	Baden-Württemberg	Lake Constance	purse seine	clipped fin		KR476857	KR477047	AY141443.1	EU524643.1
					Germany	Bavaria	Chiemsee	collected at cormorant colony	muscle tissue		KR476939	KR477048	KJ128788.1	EU524644.1
												KR477203	KJ128787.1	EU524645.1
												KR477204		HQ961005.1
		Gymnocephalus baloni	4	4	Austria	Upper Austria		private aquarium	clipped fin		KR476856	KR477046		HQ960459.1
								Bavarian State Collection of Zoology		ZSM 33416, ZSM 35579, ZSM 35578	KR476938	KR477201		HM902261
												KR477202		HM902262
														HM902263
		Sander lucioperca	7	21	Germany	Baden-Württemberg	Lake Constance	purse seine	clipped fin		KR476896	KR477271	EU078995.1	KJ128610.1
					Germany	Bavaria		fish farm	muscle tissue		KR476977	KR477272	KJ128894.1	KJ128609.1
												KR477115	KJ128893.1	KJ554795.1
												KR477116	JQ999986.1	KJ554720.1
		Zingel zingel	5	5	Austria	Upper Austria	Danube	electrofishing	clipped fin		KR476905	KR477299		JN028456.1
					Austria	Upper Austria	Danube	Bavarian State Collection of Zoology		BayFi 7826, BayFi 7827	KR476986	KR477142		JN028455.1
														KC819882.1
		Zingel streber	5	5	Austria	Upper Austria	Danube	electrofishing	clipped fin		KR476904	KR477297	EF120841.1	JN028454.1
					Germany	Bavaria	Danube	electrofishing	clipped fin		KR476985	KR477298	EF120789.1	JN028453.1
												KR477140		JN028452.1
												KR477141
