# Supplementary material for: Molecular prey identification in Central European piscivores
Source: Mol Ecol Resour. 2015 Jun 21;16(1):123–37. doi: 10.1111/1755-0998.12436 (PMC4744964; doi:10.1111/1755-0998.12436)
Supplement: Supplementary file 3 — Table S2. Non‐target animals used to evaluate the specificity of the multiplex PCR assays including the number of DNA extracts tested per taxon. [file MEN-16-123-s003.xlsx]

## Sheet: non-target organisms
Non-target animals used to evaluate the specificity of the multiplex PCR assays including the number of DNA extracts tested per taxon
					source of DNA extracts	number of DNA extracts tested
Crustacea
	Decapoda
		Astacidae
			Astacus astacus		muscle tissue	1
			Astacus leptodactylus		muscle tissue	1
			Austropotamobius pallipes		muscle tissue	1
			Austropotamobius torrentium		muscle tissue	1
			Pacifastacus leniusculus		muscle tissue	1
	Cladocera
		Daphniidae
			Daphnia pulex		whole body	1
Gastropoda					muscle tissue	2
Insecta
	Coleoptera				whole body	6
	Collembola				whole body	4
	Diptera
		cf Agromyzidae			whole body	2
		Anthomyiidae			whole body	3
		Bibionidae			whole body	3
		Cecidomyiidae			whole body	1
		Chironomidae			whole body	3
		Dixidae			whole body	1
		Dolichopodidae			whole body	2
		Drosophilidae			whole body	2
		cf Heleomyzidae			whole body	1
		Muscidae			whole body	4
		Mycetophilidae			whole body	1
		Phoridae			whole body	3
		Psilidae			whole body	3
		Sciaridae			whole body	3
		Simuliidae			whole body	1
		Ceratopogonidae			whole body	1
		Sphaeroceridae			whole body	1
		Syrphidae			whole body	3
		Tachinidae			whole body	2
		cf Therevidae			whole body	1
		Tipulidae			whole body	3
		Trichoceridae			whole body	1
	Ephemeroptera
		Baetidae
			Baetis alpinus		whole body	1
			Cloeon dipterum		whole body	2
		Heptageniidae
			Rhitrogena hybrida		whole body	1
	Hemiptera
		Aphididae
			Cinara cf nuda		whole body	2
	Hymenoptera				whole body	3
		Vespidae
			Polistes dominula		whole body	1
		Symphyta			whole body	2
	Lepidoptera				whole body	2
	Neuroptera				whole body	4
	Plecoptera				whole body	3
	Trichoptera				whole body	1
		Glossosomatidae
			Glossosoma conforme		whole body	1
		Rhyacophilidae
			Rhyacophila dorsalis		whole body	2
	Zygoptera				whole body	2
Amphibia
	Anura
		Bufonidae
			Bufo bufo		muscle tissue	1
		Pelobatidae
			Pelobates fuscus		muscle tissue	1
		Ranidae
			Rana temporaria		muscle tissue	1
	Caudata
		Salamandridae
			Triturus alpestris		muscle tissue	3
Aves
	Anseriformes
		Anatidae
			Aythya fuligula		muscle tissue	1
			Mergus merganser		muscle tissue	1
	Ciconiiformes
		Ciconiidae
			Ciconia nigra			2
	Pelecaniformes
		Ardeidae
			Ardea cinerea		muscle tissue	1
			Ixobrychus minutus		muscle tissue	1
		Phalacrocoracidae
			Phalacrocorax carbo		muscle tissue	3
	Coraciiformes
		Alcedinidae
			Alcedo atthis		muscle tissue	1
Mammalia
	Rodentia
		Muridae				2
	Soricomorpha
		Soricidae				1
	Carnivora
		Mustelidae
			Lutra lutra		muscle tissue	2
		Procyonidae
			Procyon lotor		muscle tissue	1
Reptilia
	Squamata
		Colubridae
			Natrix natrix		muscle tissue	1
