# Supplementary material for: Molecular prey identification in Central European piscivores
Source: Mol Ecol Resour. 2015 Jun 21;16(1):123–37. doi: 10.1111/1755-0998.12436 (PMC4744964; doi:10.1111/1755-0998.12436)
Supplement: Supplementary file 5 — Table S3. Collection locations of the Common Kingfisher (Alcedo atthis) a faeces. [file MEN-16-123-s005.xlsx]

## Sheet: sampling locations
Collection locations of the Common Kingfisher (Alcedo atthis) faeces
Sample no.	River	country	latitude	longitude
1	March	Austria	N 48.42338°	E 16.85882°
2	Thaya	Austria	N 48.62015°	E 16.92432°
3	Danube	Germany	N 48.981°	E 12.397°
4	March	Austria	N 48.61345°	E 16.93957°
5	Thaya	Austria	N 48.71374°	E 16.90344°
6	Thaya	Austria	N 48. 62771°	E 16.919°
7	Thaya	Austria	N 48.67347°	E 16.91321°
