# Supplementary material for: Molecular prey identification in Central European piscivores
Source: Mol Ecol Resour. 2015 Jun 21;16(1):123–37. doi: 10.1111/1755-0998.12436 (PMC4744964; doi:10.1111/1755-0998.12436)
Supplement: Supplementary file 6 — Table S4. In silico PCR conditions and results. [file MEN-16-123-s006.xlsx]

## Sheet: readme
In silico PCR conditions and results.

## Sheet: in silico PCR cond and res
Underlying information for in silico PCR
database	all 16S and COI sequences were mined from GenBank
target taxa	the targetted taxa are shown in table "GenBank sequence taxa"
no. sequences	the total downloaded number of sequences are shopn separately for 16S and COI per taxon
procedure:
	all six multiplex PCR assays were run with the sequences mined from GenBank
Settings for in silico PCR
minimum length of a generated fragment	100 bp
maximum length of a generated fragment	450 bp
minimum number of matching bp in the primer sequence	15 bp
minimum number of consecutively matching bp in the 3'-region of the primer sequence	5 bp
	position and number of mismatches could not be defined individually for each primer
	the results of the in silico PCRs were hand checked to finally determine possible amplifications
criteria for final hand-check:	forward and reverse primer have both less than 5 mismatches
	no mismatch in the first 3 bases at the 3' end
Results of in silico PCR
16S	for this gene none of the sequences produced a fragment under the above outlined criteria with the primers of the FishTax multiplex
COI	the fragments which could possibly be amplified with primer combinations from the SalForm, PercMorph and CypForm1-3 multiplex PCRs are listed in table "amplifiable non targets"
	The table includes: GenBank accession number, lowest known taxonomical order of the sequence,
	collection state, collection country, Forward primer name, forward sequence 5' - 3' (mismatches in lowercase),
	sum of mitsmatches forward primer, Reverse primer name, reverse sequence 3' - 5' (mismatches in lowercase),
	sum mismatches reverse primer, Fragment length
please note:	none of the non-target sequences which are possibly amplified trough a primer combination of the multiplex PCR system originate from the target region of the presented study (Central Europe).

## Sheet: GenBank sequence taxa
Phylum	Order	Family	no. of 16S sequences	no. of COI sequences
Mollusca
	Unionoida
		Margaritiferidae	71	366
		Unionidae	1332	2441
	Veneroida
		Dreissenidae	131	527
		Sphaeriidae	504	76
	Allogastropoda
		Valvatidae	24	55
	Architaenioglossa
		Viviparidae	244	336
	Cycloneritimorpha
		Neritidae	316	1994
	Eupulmonata
		Ellobiidae	121	660
	Hygrophila
		Acroloxidae	3	12
		Lymnaeidae	175	2016
		Physidae	166	108
		Planorbidae	682	1005
	Littorinimorpha
		Amnicolidae	91	1169
		Assimineidae	57	106
		Bithyniidae	4	12
		Cochliopidae	46	356
		Hydrobiidae	758	2288
		Moitessieriidae	1	1
	Sorbeoconcha
		Melanopsidae	3	7
		Thiaridae	161	164
Arthropoda
	Ephemerophera		857	10743
	Trichoptera		504	20704
	Zygoptera		763	1975
	Plecoptera		396	4739
	Diptera
		Chironomidae	175	7342
			7585	59202

## Sheet: amplifiable non targets
GenBank accession number	lowest known taxonomical order	collection state	collection country	distribution (at species level)	Forward primer name	forward sequence 5' - 3' (mismatches in lowercase)	sum mitsmatches forward primer	Reverse primer name	reverse sequence 3' - 5' (mismatches in lowercase)	sum mismatches reverse primer	Fragment length
GU113918.1	Asynarchus rossi	Manitoba	Canada	North America	Sal-vel-S651	ATAGTCGGcACCgCCCTT	2	Sal-vel-A651	TAAcgAAgGCATGGGCTGTT	3	112
GU113919.1	Asynarchus rossi	Manitoba	Canada	North America	Sal-vel-S651	ATAGTCGGcACCgCCCTT	2	Sal-vel-A651	TAAcgAAgGCATGGGCTGTT	3	112
GU113920.1	Asynarchus rossi	Manitoba	Canada	North America	Sal-vel-S651	ATAGTCGGcACCgCCCTT	2	Sal-vel-A651	TAAcgAAgGCATGGGCTGTT	3	112
GU113921.1	Asynarchus rossi	Manitoba	Canada	North America	Sal-vel-S651	ATAGTCGGcACCgCCCTT	2	Sal-vel-A651	TAAcgAAgGCATGGGCTGTT	3	112
GU113922.1	Asynarchus rossi	Manitoba	Canada	North America	Sal-vel-S651	ATAGTCGGcACCgCCCTT	2	Sal-vel-A651	TAAcgAAgGCATGGGCTGTT	3	112
GU113923.1	Asynarchus rossi	Manitoba	Canada	North America	Sal-vel-S651	ATAGTCGGcACCgCCCTT	2	Sal-vel-A651	TAAcgAAgGCATGGGCTGTT	3	112
GU113924.1	Asynarchus rossi	Manitoba	Canada	North America	Sal-vel-S651	ATAGTCGGcACCgCCCTT	2	Sal-vel-A651	TAAcgAAgGCATGGGCTGTT	3	112
GU113925.1	Asynarchus rossi	Manitoba	Canada	North America	Sal-vel-S651	ATAGTCGGcACCgCCCTT	2	Sal-vel-A651	TAAcgAAgGCATGGGCTGTT	3	112
GU113926.1	Asynarchus rossi	Manitoba	Canada	North America	Sal-vel-S651	ATAGTCGGcACCgCCCTT	2	Sal-vel-A651	TAAcgAAgGCATGGGCTGTT	3	112
GU113927.1	Asynarchus rossi	Manitoba	Canada	North America	Sal-vel-S651	ATAGTCGGcACCgCCCTT	2	Sal-vel-A651	TAAcgAAgGCATGGGCTGTT	3	112
GU113928.1	Asynarchus rossi	Manitoba	Canada	North America	Sal-vel-S651	ATAGTCGGcACCgCCCTT	2	Sal-vel-A651	TAAcgAAgGCATGGGCTGTT	3	112
GU113929.1	Asynarchus rossi	Manitoba	Canada	North America	Sal-vel-S651	ATAGTCGGcACCgCCCTT	2	Sal-vel-A651	TAAcgAAgGCATGGGCTGTT	3	112
GU113930.1	Asynarchus rossi	Manitoba	Canada	North America	Sal-vel-S651	ATAGTCGGcACCgCCCTT	2	Sal-vel-A651	TAAcgAAgGCATGGGCTGTT	3	112
GU113931.1	Asynarchus rossi	Manitoba	Canada	North America	Sal-vel-S651	ATAGTCGGcACCgCCCTT	2	Sal-vel-A651	TAAcgAAgGCATGGGCTGTT	3	112
GU113932.1	Asynarchus rossi	Manitoba	Canada	North America	Sal-vel-S651	ATAGTCGGcACCgCCCTT	2	Sal-vel-A651	TAAcgAAgGCATGGGCTGTT	3	112
GU113933.1	Asynarchus rossi	Manitoba	Canada	North America	Sal-vel-S651	ATAGTCGGcACCgCCCTT	2	Sal-vel-A651	TAAcgAAgGCATGGGCTGTT	3	112
GU113934.1	Asynarchus rossi	Manitoba	Canada	North America	Sal-vel-S651	ATAGTCGGcACCgCCCTT	2	Sal-vel-A651	TAAcgAAgGCATGGGCTGTT	3	112
GU113935.1	Asynarchus rossi	Manitoba	Canada	North America	Sal-vel-S651	ATAGTCGGcACCgCCCTT	2	Sal-vel-A651	TAAcgAAgGCATGGGCTGTT	3	112
GU113936.1	Asynarchus rossi	Manitoba	Canada	North America	Sal-vel-S651	ATAGTCGGcACCgCCCTT	2	Sal-vel-A651	TAAcgAAgGCATGGGCTGTT	3	112
GU113937.1	Asynarchus rossi	Manitoba	Canada	North America	Sal-vel-S651	ATAGTCGGcACCgCCCTT	2	Sal-vel-A651	TAAcgAAgGCATGGGCTGTT	3	112
GU113938.1	Asynarchus rossi	Manitoba	Canada	North America	Sal-vel-S651	ATAGTCGGcACCgCCCTT	2	Sal-vel-A651	TAAcgAAgGCATGGGCTGTT	3	112
GU113939.1	Asynarchus rossi	Manitoba	Canada	North America	Sal-vel-S651	ATAGTCGGcACCgCCCTT	2	Sal-vel-A651	TAAcgAAgGCATGGGCTGTT	3	112
GU113940.1	Asynarchus rossi	Manitoba	Canada	North America	Sal-vel-S651	ATAGTCGGcACCgCCCTT	2	Sal-vel-A651	TAAcgAAgGCATGGGCTGTT	3	112
GU113941.1	Asynarchus rossi	Manitoba	Canada	North America	Sal-vel-S651	ATAGTCGGcACCgCCCTT	2	Sal-vel-A651	TAAcgAAgGCATGGGCTGTT	3	112
GU113942.1	Asynarchus rossi	Manitoba	Canada	North America	Sal-vel-S651	ATAGTCGGcACCgCCCTT	2	Sal-vel-A651	TAAcgAAgGCATGGGCTGTT	3	112
GU113943.1	Asynarchus rossi	Manitoba	Canada	North America	Sal-vel-S651	ATAGTCGGcACCgCCCTT	2	Sal-vel-A651	TAAcgAAgGCATGGGCTGTT	3	112
GU113944.1	Asynarchus rossi	Manitoba	Canada	North America	Sal-vel-S651	ATAGTCGGcACCgCCCTT	2	Sal-vel-A651	TAAcgAAgGCATGGGCTGTT	3	112
GU113945.1	Asynarchus rossi	Manitoba	Canada	North America	Sal-vel-S651	ATAGTCGGcACCgCCCTT	2	Sal-vel-A651	TAAcgAAgGCATGGGCTGTT	3	112
GU113946.1	Asynarchus rossi	Manitoba	Canada	North America	Sal-vel-S651	ATAGTCGGcACCgCCCTT	2	Sal-vel-A651	TAAcgAAgGCATGGGCTGTT	3	112
GU113947.1	Asynarchus rossi	Manitoba	Canada	North America	Sal-vel-S651	ATAGTCGGcACCgCCCTT	2	Sal-vel-A651	TAAcgAAgGCATGGGCTGTT	3	112
GU113948.1	Asynarchus rossi	Manitoba	Canada	North America	Sal-vel-S651	ATAGTCGGcACCgCCCTT	2	Sal-vel-A651	TAAcgAAgGCATGGGCTGTT	3	112
GU113949.1	Asynarchus rossi	Manitoba	Canada	North America	Sal-vel-S651	ATAGTCGGcACCgCCCTT	2	Sal-vel-A651	TAAcgAAgGCATGGGCTGTT	3	112
GU113950.1	Asynarchus rossi	Manitoba	Canada	North America	Sal-vel-S651	ATAGTCGGcACCgCCCTT	2	Sal-vel-A651	TAAcgAAgGCATGGGCTGTT	3	112
GU113952.1	Asynarchus rossi	Manitoba	Canada	North America	Sal-vel-S651	ATAGTCGGcACCgCCCTT	2	Sal-vel-A651	TAAcgAAgGCATGGGCTGTT	3	112
GU681295.1	Asynarchus rossi	Manitoba	Canada	North America	Sal-vel-S651	ATAGTCGGcACCgCCCTT	2	Sal-vel-A651	TAAcgAAgGCATGGGCTGTT	3	112
GU681296.1	Asynarchus rossi	Manitoba	Canada	North America	Sal-vel-S651	ATAGTCGGcACCgCCCTT	2	Sal-vel-A651	TAAcgAAgGCATGGGCTGTT	3	112
GU711906.1	Asynarchus rossi	Manitoba	Canada	North America	Sal-vel-S651	ATAGTCGGcACCgCCCTT	2	Sal-vel-A651	TAAcgAAgGCATGGGCTGTT	3	112
GU711907.1	Asynarchus rossi	Manitoba	Canada	North America	Sal-vel-S651	ATAGTCGGcACCgCCCTT	2	Sal-vel-A651	TAAcgAAgGCATGGGCTGTT	3	112
GU711908.1	Asynarchus rossi	Manitoba	Canada	North America	Sal-vel-S651	ATAGTCGGcACCgCCCTT	2	Sal-vel-A651	TAAcgAAgGCATGGGCTGTT	3	112
GU712158.1	Asynarchus rossi	Manitoba	Canada	North America	Sal-vel-S651	ATAGTCGGcACCgCCCTT	2	Sal-vel-A651	TAAcgAAgGCATGGGCTGTT	3	112
GU712468.1	Asynarchus rossi	Manitoba	Canada	North America	Sal-vel-S651	ATAGTCGGcACCgCCCTT	2	Sal-vel-A651	TAAcgAAgGCATGGGCTGTT	3	112
HM398933.1	Asynarchus rossi	Manitoba	Canada	North America	Sal-vel-S651	ATAGTCGGcACCgCCCTT	2	Sal-vel-A651	TAAcgAAgGCATGGGCTGTT	3	112
HM398959.1	Asynarchus rossi	Manitoba	Canada	North America	Sal-vel-S651	ATAGTCGGcACCgCCCTT	2	Sal-vel-A651	TAAcgAAgGCATGGGCTGTT	3	112
HM398960.1	Asynarchus rossi	Manitoba	Canada	North America	Sal-vel-S651	ATAGTCGGcACCgCCCTT	2	Sal-vel-A651	TAAcgAAgGCATGGGCTGTT	3	112
HM398961.1	Asynarchus rossi	Manitoba	Canada	North America	Sal-vel-S651	ATAGTCGGcACCgCCCTT	2	Sal-vel-A651	TAAcgAAgGCATGGGCTGTT	3	112
HM398962.1	Asynarchus rossi	Manitoba	Canada	North America	Sal-vel-S651	ATAGTCGGcACCgCCCTT	2	Sal-vel-A651	TAAcgAAgGCATGGGCTGTT	3	112
HM398966.1	Asynarchus rossi	Manitoba	Canada	North America	Alb-alb-S672	CaCGAATAAATAAcATgAGTTTCTGG	3	Cho-nas-A678	GAGAAgATtGttAAATCTACTGATGCA	4	163
HM909545.1	Asynarchus rossi	Manitoba	Canada	North America	Sal-vel-S651	ATAGTCGGcACCgCCCTT	2	Sal-vel-A651	TAAcgAAgGCATGGGCTGTT	3	112
HQ571208.1	Serratella sp.	North Carolina	USA		Sal-vel-S651	ATAGTCGGcACcGCCCTT	2	Sal-vel-A651	TAACgAAgGCaTGGGCTGTT	3	112
HQ889222.1	Riekoperla cf. intermedia	Victoria	Australia	Australia	Sal-vel-S651	ATAGTCGGcACcGCCCTT	2	Sal-vel-A651	TAACgAAgGCaTGGGCTGTT	3	112
HQ889230.1	Riekoperla cf. intermedia	Victoria	Australia	Australia	Sal-vel-S651	ATAGTCGGcACcGCCCTT	2	Sal-vel-A651	TAACgAAgGCaTGGGCTGTT	3	112
HQ889239.1	Riekoperla cf. intermedia	Victoria	Australia	Australia	Sal-vel-S651	ATAGTCGGcACCgCCCTT	2	Sal-vel-A651	TAAcgAAgGCATGGGCTGTT	3	112
HQ986514.1	Asynarchus rossi	Manitoba	Canada	North America	Sal-vel-S651	ATAGTCGGcACCgCCCTT	2	Sal-vel-A651	TAAcgAAgGCATGGGCTGTT	3	112
HQ986517.1	Asynarchus rossi	Manitoba	Canada	North America	Sal-vel-S651	ATAGTCGGcACCgCCCTT	2	Sal-vel-A651	TAAcgAAgGCATGGGCTGTT	3	112
HQ986518.1	Asynarchus rossi	Manitoba	Canada	North America	Sal-vel-S651	ATAGTCGGcACCgCCCTT	2	Sal-vel-A651	TAAcgAAgGCATGGGCTGTT	3	112
HQ986519.1	Asynarchus rossi	Manitoba	Canada	North America	Sal-vel-S651	ATAGTCGGcACCgCCCTT	2	Sal-vel-A651	TAAcgAAgGCATGGGCTGTT	3	112
HQ986521.1	Asynarchus rossi	Manitoba	Canada	North America	Sal-vel-S651	ATAGTCGGcACCgCCCTT	2	Sal-vel-A651	TAAcgAAgGCATGGGCTGTT	3	112
HQ986526.1	Asynarchus rossi	Manitoba	Canada	North America	Sal-vel-S651	ATAGTCGGcACCgCCCTT	2	Sal-vel-A651	TAAcgAAgGCATGGGCTGTT	3	112
HQ986527.1	Brachycentrus americanus	Manitoba	Canada	North America	Sal-vel-S651	ATAGTCGGcACCgCCCTT	2	Sal-vel-A651	TAAcgAAgGCATGGGCTGTT	3	112
HQ986634.1	Asynarchus rossi	Manitoba	Canada	North America	Sal-vel-S651	ATAGTCGGcACCgCCCTT	2	Sal-vel-A651	TAAcgAAgGCATGGGCTGTT	3	112
HQ986644.1	Asynarchus rossi	Manitoba	Canada	North America	Sal-vel-S651	ATAGTCGGcACCgCCCTT	2	Sal-vel-A651	TAAcgAAgGCATGGGCTGTT	3	112
HQ986645.1	Asynarchus rossi	Manitoba	Canada	North America	Sal-vel-S651	ATAGTcGGcACCgCCCTT	3	Sal-vel-A651	TAACgAAgGCATGgGCTGTT	3	112
JF287256.1	Hydrobaenus	Pennsylvania	USA		Sal-vel-S651	ATAGTcGGcACCgCCCTT	3	Sal-vel-A651	TAACgAAgGCATGgGCTGTT	3	112
JF287257.1	Hydrobaenus	Pennsylvania	USA		Sal-vel-S651	ATAGTcGGcACCgCCCTT	3	Sal-vel-A651	TAACgAAgGCATGgGCTGTT	3	112
JF287258.1	Hydrobaenus	Pennsylvania	USA		Sal-vel-S651	ATAGTcGGcACCgCCCTT	3	Sal-vel-A651	TAACgAAgGCATGgGCTGTT	3	112
JF287259.1	Hydrobaenus	Pennsylvania	USA		Sal-vel-S651	ATAGTcGGcACCgCCCTT	3	Sal-vel-A651	TAACgAAgGCATGgGCTGTT	3	112
JF287260.1	Hydrobaenus	Pennsylvania	USA		Alb-alb-S672	CACGAATAAATAAcATgAGtTTCTGG	3	Cho-nas-A678	GAgAAgATtGTTAAATCTACTGATGCA	3	163
JN200589.1	Leucrocuta hebe	Maryland	USA	North America, China	Sca-ery-S668	gAGTTTCTGaCTtCTCCCTCCG	3	Leu-lid-A663	AATCAGAATAAGTGTTGGTAcAGGATC	1	411
JN420209.1	Somatochlora sp.	New Brunswick	Canada		Alb-alb-S672	CACGaaTaAATAAcATGAGTTTCTGG	4	Cyp-car-A660	AAACaGGTAAtGATAGAAGgAGCAAT	3	321
JQ661880.1	Fallceon sp.	Veracruz	Mexico		Alb-alb-S672	CaCGAATAAATAACATgAGTTTCTGG	2	Cho-nas-A678	GAGAAgATTGttAAATCTACTGATGCA	3	163
JQ662077.1	Serratella serrata	New York	USA	North America	Alb-alb-S672	CaCGAATAAATAAcATgAGTTTCTGG	3	Cho-nas-A678	GAGAAgATTGttAAATCTACTGATGCA	3	163
JQ663033.1	Serratella serrata	New York	USA	North America	Per-flu-S671	GtACcGGgTGAACTGTaTATCCG	4	Gym-spp-A657	AATGTTGGTAgAggATgGGATCR	4	333
JQ935489.1	Rhyacophila bifila	Washington	USA	North America	Per-flu-S671	GtACcGGgTGAACTGTaTATCCG	4	Gym-spp-A657	AATGTTGGTAgAggATgGGATCR	4	333
JQ935490.1	Rhyacophila bifila	Washington	USA	North America	Sal-vel-S651	ATAGTCGGcACCgCCCTT	2	Sal-vel-A651	TAAcgAAgGCATGGGCTGTT	3	112
JX682020.1	Asynarchus rossi	Manitoba	Canada	North America	Sal-vel-S651	ATAGTCGGcACCgCCCTT	2	Sal-vel-A651	TAAcgAAgGCATGGGCTGTT	3	112
JX682021.1	Asynarchus rossi	Manitoba	Canada	North America	Sal-vel-S651	ATAGTCGGcACCgCCCTT	2	Sal-vel-A651	TAAcgAAgGCATGGGCTGTT	3	112
JX682022.1	Asynarchus rossi	Manitoba	Canada	North America	Sal-vel-S651	ATAGTCGGcACCgCCCTT	2	Sal-vel-A651	TAAcgAAgGCATGGGCTGTT	3	112
JX682023.1	Asynarchus rossi	Manitoba	Canada	North America	Sal-vel-S651	ATAGTCGGcACCgCCCTT	2	Sal-vel-A651	TAAcgAAgGCATGGGCTGTT	3	112
JX682024.1	Asynarchus rossi	Manitoba	Canada	North America	Sal-vel-S651	ATAGTCGGcACCgCCCTT	2	Sal-vel-A651	TAAcgAAgGCATGGGCTGTT	3	112
JX682025.1	Asynarchus rossi	Manitoba	Canada	North America	Sal-vel-S651	ATAGTCGGcACCgCCCTT	2	Sal-vel-A651	TAAcgAAgGCATGGGCTGTT	3	112
JX682026.1	Asynarchus rossi	Manitoba	Canada	North America	Sal-vel-S651	ATAGTCGGcACCgCCCTT	2	Sal-vel-A651	TAAcgAAgGCATGGGCTGTT	3	112
JX682027.1	Asynarchus rossi	Manitoba	Canada	North America	Sal-vel-S651	ATAGTCGGcACCgCCCTT	2	Sal-vel-A651	TAAcgAAgGCATGGGCTGTT	3	112
JX682028.1	Asynarchus rossi	Manitoba	Canada	North America	Sal-vel-S651	ATAGTCGGcACCgCCCTT	2	Sal-vel-A651	TAAcgAAgGCATGGGCTGTT	3	112
JX682029.1	Asynarchus rossi	Manitoba	Canada	North America	Sal-vel-S651	ATAGTCGGcACCgCCCTT	2	Sal-vel-A651	TAAcgAAgGCATGGGCTGTT	3	112
JX682030.1	Asynarchus rossi	Manitoba	Canada	North America	Sal-vel-S651	ATAGTCGGcACCgCCCTT	2	Sal-vel-A651	TAAcgAAgGCATGGGCTGTT	3	112
JX682031.1	Asynarchus rossi	Manitoba	Canada	North America	Sal-vel-S651	ATAGTCGGcACCgCCCTT	2	Sal-vel-A651	TAAcgAAgGCATGGGCTGTT	3	112
JX682032.1	Asynarchus rossi	Manitoba	Canada	North America	Sal-vel-S651	ATAGTCGGcACCgCCCTT	2	Sal-vel-A651	TAAcgAAgGCATGGGCTGTT	3	112
JX682406.1	Trichoptera sp.	Manitoba	Canada		Sal-vel-S651	ATAGTCGGcACCgCCCTT	2	Sal-vel-A651	TAAcgAAgGCATGGGCTGTT	3	112
JX682426.1	Asynarchus rossi	Manitoba	Canada	North America	Sal-vel-S651	ATAGTcGGcACCgCCCTT	3	Sal-vel-A651	TAACgAAgGCATGgGCTGTT	3	112
KJ087465.1	Tanypodinae	Ontario	Canada		Sal-vel-S651	ATAGTcGGcACCgCCCTT	3	Sal-sal-A656	GGGGGTAgACTGTTCATCCG	1	310
KJ092003.1	Tanypodinae	Ontario	Canada		Sal-vel-S651	ATAGTcGGcACCgCCCTT	3	Sal-vel-A651	TAACgAAgGCATGgGCTGTT	3	112
KJ163750.1	Tanypodinae	Ontario	Canada		Sal-vel-S651	ATAGTcGGcACCgCCCTT	3	Sal-vel-A651	TAACgAAgGCATGgGCTGTT	3	112
KJ209496.1	Chironomidae	Ontario	Canada		Sal-vel-S651	ATAGTCGGcACCgCCCTT	2	Sal-vel-A651	TAAcgAAgGCATGGGCTGTT	3	112
KJ447132.1	Asynarchus rossi	Manitoba	Canada	North America	Sal-vel-S651	ATAGTCGGcACCgCCCTT	2	Sal-vel-A651	TAAcgAAgGCATGGGCTGTT	3	112
KJ447133.1	Asynarchus rossi	Manitoba	Canada	North America	Sal-vel-S651	ATAGTCGGcACCgCCCTT	2	Sal-vel-A651	TAAcgAAgGCATGGGCTGTT	3	112
KJ447134.1	Asynarchus rossi	Manitoba	Canada	North America	Sal-vel-S651	ATAGTCGGcACCgCCCTT	2	Sal-vel-A651	TAAcgAAgGCATGGGCTGTT	3	112
KJ447135.1	Asynarchus rossi	Manitoba	Canada	North America	Sal-vel-S651	ATAGTCGGcACCgCCCTT	2	Sal-vel-A651	TAAcgAAgGCATGGGCTGTT	3	112
KJ447136.1	Asynarchus rossi	Manitoba	Canada	North America	Sal-vel-S651	ATAGTcGGcACCgCCCTT	3	Sal-vel-A651	TAACgAAgGCATGgGCTGTT	3	112
KJ675079.1	Asynarchus rossi	Manitoba	Canada	North America	Sal-vel-S651	ATAGTCGGcACCgCCCTT	2	Sal-vel-A651	TAAcgAAgGCATGgGCTGTT	4	112
KJ675086.1	Asynarchus rossi	Manitoba	Canada	North America	Sal-vel-S651	ATAGTCGGcACCgCCCTT	2	Sal-vel-A651	TAAcgAAgGCATGgGCTGTT	4	112
KJ675090.1	Asynarchus rossi	Manitoba	Canada	North America	Sal-vel-S651	ATAGTCGGcACCgCCCTT	2	Sal-vel-A651	TAAcgAAgGCATGgGCTGTT	4	112
